# Supplementary material for: Toxic Effects of Gemcitabine and Paclitaxel Combination: Chemotherapy Drugs Exposure in Zebrafish
Source: Toxics. 2023 Jun 20;11(6):544. doi: 10.3390/toxics11060544 (PMC10301628; doi:10.3390/toxics11060544)
Supplement: Supplementary file 1 [file toxics-11-00544-s001.zip]

Archive with 1 entries (1 files):
- toxics-2409822-supplementary.pdf
